# Supplementary material for: Gut Microbiome and Metabolome Profiles Associated with High-Fat Diet in Mice
Source: Metabolites. 2021 Jul 27;11(8):482. doi: 10.3390/metabo11080482 (PMC8398001; doi:10.3390/metabo11080482)
Supplement: Supplementary file 1 [file metabolites-11-00482-s001.zip]

Archive with 3 entries (3 files):
- Supplementary Table1.xlsx
- Supplementary Table2.xlsx
- metabolites-1275086-supplementary.pdf
